# Supplementary material for: A randomised controlled test in virtual reality of the effects on paranoid thoughts of virtual humans’ facial animation and expression
Source: Sci Rep. 2024 Jul 24;14:17102. doi: 10.1038/s41598-024-67534-4 (PMC11269571; doi:10.1038/s41598-024-67534-4)
Supplement: Supplementary file 1 — Supplementary Tables. [file 41598_2024_67534_MOESM1_ESM.xlsx]

## Sheet: 2WayANCOVAResults
	Results for 2-Way ANCOVA
	Supplementary material for "A randomised controlled test in virtual reality of the effects on paranoid thoughts of virtual humans’ facial animation and expression"
	Supplementary Table S1: 2-way ANCOVA results for VAS Paranoia
	VASParanoia	Df	Sum Sq	Mean Sq	F value	Pr(>F)		Eta2 (partial)
	BaselinePartB	1	50579	50579	2.678	0.1044		0.0222935
	Animation	1	322406	322406	17.071	6.79e-05	***	0.125488
	Expression	1	74364	74364	3.938	0.049	*	0.0325583
	Animation:Expression	1	47571	47571	2.519	0.1152		0.0210751
	Residuals	117	2209669	18886
	Supplementary Table S2: 2-way ANCOVA results for SSPSPersecutory
	SSPS-Persecutiory	Df	Sum Sq	Mean Sq	F value	Pr(>F)		Eta2 (partial)
	BaselinePartB	1	394	394.1	3.624	0.05941		0.0300017
	Animation	1	1138	1138	10.464	0.00158	**	0.0808145
	Expression	1	276	275.6	2.534	0.1141		0.021201
	Animation:Expression	1	206	206.3	1.897	0.17102		0.015957
	Residuals	117	12724	108.8
	Supplementary Table S3: 2-way ANCOVA results for SSPSNeutral
	SSPS-Neutral	Df	Sum Sq	Mean Sq	F value	Pr(>F)		Eta2 (partial)
	BaselinePartB	1	10.2	10.2	0.442	0.50751		0.00153719
	Animation	1	181	180.99	7.843	0.00597	**	0.0633614
	Expression	1	3.9	3.91	0.17	0.68121		0.00144462
	Animation:Expression	1	44.2	44.17	1.914	0.16913		0.0160399
	Residuals	117	2699.9	23.08
	Supplementary Table S4: 2-way ANCOVA results for SSPSPositive
	SSPS-Positive	Df	Sum Sq	Mean Sq	F value	Pr(>F)		Eta2 (partial)
	BaselinePartB	1	1.7	1.73	0.1	0.752		2.43814e-05
	Animation	1	101	100.96	5.867	0.017	*	0.0466539
	Expression	1	58.5	58.49	3.399	0.0678		0.0284637
	Animation:Expression	1	74	73.95	4.297	0.0404	*	0.0355627
	Residuals	117	2013.5	17.21
	Supplementary Table S5: Multiple Pairwise Comparisons Reults
	Pairwise Condition	VASParanoia p-adj	SPSSPersecutory p-adj	SPSSNeutral p-adj	SPSSPositive p-adj
	Neutral:Static-Positive:Animated	0.000179	0.0046923	0.32369	0.0158968
	Neutral:Static-Neutral:Animated	0.0005906	0.0082872	0.019166	0.995916
	Positive:Static-Neutral:Animated	0.451167	0.669634	0.114541	0.981096
	Positive:Static-Positive:Animated	0.29044	0.568552	0.745163	0.0106964
	Positive:Static-Neutral:Static	0.0611294	0.159158	0.901855	0.998583
	Positive:Animated-Neutral:Animated	0.992267	0.998759	0.585986	0.0321298
	* Multiple Pairwise Comparisons with Tukey’s HSD-Adjusted P-values

## Sheet: AssumptionTesting
	Assumption Testings for 2-way ANCOVA
	Supplementary Table S6: 2-way ANCOVA assumption testing results
		Homogeneity of Variance				Shapiro-Wilk Normality Test		Homogeneity of Regression Slope
	Measures	df1	df2	F value	Pr(>F)	w	p	p for conditon*BaselineParanoia
	VASParanoia	3	118	0.904	0.442	0.971	0.01 *	0.07
	SSPS-Persecutiory	3	118	0.3	0.833	0.954	0.001 *	0.449
	SSPS-Neutral	3	118	1.094	0.355	0.966	0.03 *	0.46
	SSPS-Positive	3	118	0.184	0.907	0.978	0.04 *	0.049 *
